# Supplementary material for: Palearctic flea beetle and pest of hops and Cannabis, Psylliodesattenuata (Coleoptera, Chrysomelidae, Galerucinae), new to North America
Source: Biodivers Data J. 2024 Jul 5;12:e120340. doi: 10.3897/BDJ.12.e120340 (PMC11249851; doi:10.3897/BDJ.12.e120340)
Supplement: XML Treatment for Psylliodes (Psylliodes) attenuata [file BDJ.12.e120340-treatment1.xml]

<!DOCTYPE tp:taxon-treatment
  PUBLIC "-//TaxonX//DTD Taxonomic Treatment Publishing DTD v0 20100105//EN" "tax-treatment-NSO.dtd">
<tp:taxon-treatment xmlns:tp="http://www.plazi.org/taxpub"><tp:treatment-meta><mixed-citation publication-type="journal"><person-group><name><surname>Douglas</surname><given-names>Hume B</given-names></name><name><surname>Renkema</surname><given-names>Justin</given-names></name><name><surname>Smith</surname><given-names>Tyler W</given-names></name><name><surname>Konstantinov</surname><given-names>Alexander S</given-names></name><name><surname>Moisan-De Serres</surname><given-names>Joseph</given-names></name></person-group><article-title>Palearctic flea beetle and pest of hops and <italic><tp:taxon-name><tp:taxon-name-part taxon-name-part-type="genus" reg="Cannabis">Cannabis</tp:taxon-name-part></tp:taxon-name></italic>, <italic><tp:taxon-name><tp:taxon-name-part taxon-name-part-type="genus" reg="Psylliodes">Psylliodes</tp:taxon-name-part><tp:taxon-name-part taxon-name-part-type="species" reg="attenuata">attenuata</tp:taxon-name-part></tp:taxon-name></italic> (<tp:taxon-name><tp:taxon-name-part taxon-name-part-type="order">Coleoptera</tp:taxon-name-part></tp:taxon-name>, <tp:taxon-name><tp:taxon-name-part taxon-name-part-type="family">Chrysomelidae</tp:taxon-name-part></tp:taxon-name>, <tp:taxon-name><tp:taxon-name-part taxon-name-part-type="subfamily">Galerucinae</tp:taxon-name-part></tp:taxon-name>), new to North America</article-title><source>Biodivers Data J</source><day>05</day><month>07</month><year>2024</year><volume>12</volume><pub-id pub-id-type="doi">10.3897/BDJ.12.e120340</pub-id></mixed-citation></tp:treatment-meta><tp:nomenclature><tp:taxon-name><object-id xmlns:xlink="http://www.w3.org/1999/xlink" content-type="arpha" xlink:type="simple">38CA33CC-7899-5F0B-83AF-F366CE6AD82F</object-id><tp:taxon-name-part taxon-name-part-type="genus">Psylliodes</tp:taxon-name-part> (<tp:taxon-name-part taxon-name-part-type="subgenus">Psylliodes</tp:taxon-name-part>) <tp:taxon-name-part taxon-name-part-type="species">attenuata</tp:taxon-name-part><object-id xmlns:xlink="http://www.w3.org/1999/xlink" xlink:type="simple" object-id-type="GBIF">https://www.gbif.org/species/7382301</object-id></tp:taxon-name><tp:taxon-authority>(Koch, 1803)</tp:taxon-authority></tp:nomenclature><tp:treatment-sec sec-type="Diagnosis"><title>Diagnosis</title><p><italic><tp:taxon-name><tp:taxon-name-part taxon-name-part-type="genus" reg="Psylliodes">Psylliodes</tp:taxon-name-part><tp:taxon-name-part taxon-name-part-type="species" reg="attenuata">attenuata</tp:taxon-name-part></tp:taxon-name></italic> is 1.6-2.6 mm long (Figs <xref ref-type="fig" rid="F10457285">1</xref>, <xref ref-type="fig" rid="F10457321">2</xref>) and can be recognised as belonging to genus <italic><tp:taxon-name><tp:taxon-name-part taxon-name-part-type="genus" reg="Psylliodes">Psylliodes</tp:taxon-name-part></tp:taxon-name></italic> by its jumping hind legs and antennae with ten antennomeres (Fig. <xref ref-type="fig" rid="F10457285">1</xref><xref ref-type="fig" rid="F10457290">a</xref>, <xref ref-type="fig" rid="F10457291">b</xref>). It can be distinguished from other North American <italic><tp:taxon-name><tp:taxon-name-part taxon-name-part-type="genus" reg="Psylliodes">Psylliodes</tp:taxon-name-part></tp:taxon-name></italic> by its green-bronze dorsal colouration (translucent and paler at elytral apices); head with antennal calli present and defined by grooves posterad (Fig. <xref ref-type="fig" rid="F10457285">1</xref><xref ref-type="fig" rid="F10457292">c</xref>, forming an ‘x’ together with grooves below calli), without puncture-like central pit at centre of the ‘x’. Additionally, male only characters which can be used for confirmation include: protarsus with basal segment widest before apex (Fig. <xref ref-type="fig" rid="F10457285">1</xref><xref ref-type="fig" rid="F10457294">e</xref>, apical 3/4); abdominal ventrite V with median quarter of posterior edge elongate (Fig. <xref ref-type="fig" rid="F10457285">1</xref><xref ref-type="fig" rid="F10457293">d</xref>) and flexed dorsally posterad; aedeagus widest at basal third with apex attenuate (Fig. <xref ref-type="fig" rid="F10457321">2</xref><xref ref-type="fig" rid="F10457327">b</xref>).</p></tp:treatment-sec><tp:treatment-sec sec-type="Distribution"><title>Distribution</title><p>We recorded <italic><tp:taxon-name><tp:taxon-name-part taxon-name-part-type="genus" reg="Psylliodes">Psylliodes</tp:taxon-name-part><tp:taxon-name-part taxon-name-part-type="species" reg="attenuata">attenuata</tp:taxon-name-part></tp:taxon-name></italic> from the eight illustrated localities in Canada (Fig. <xref ref-type="fig" rid="F10457143">3</xref>). Specimen data are available via GBIF.org in <xref ref-type="bibr" rid="B11149948">Douglas (2024)</xref>. Surveys further to the southwest in Ontario by JR at hop yards near Tavistock (Wellington County) and Aylmer (Elgin County) did not result in captures of <italic><tp:taxon-name><tp:taxon-name-part taxon-name-part-type="genus" reg="Psylliodes">P.</tp:taxon-name-part><tp:taxon-name-part taxon-name-part-type="species" reg="attenuata">attenuata</tp:taxon-name-part></tp:taxon-name></italic> specimens.</p></tp:treatment-sec><tp:treatment-sec sec-type="Biology"><title>Biology</title><p>The finding of 752 specimens from eight sites separated by at least 750 km indicates that multiple breeding populations of <italic><tp:taxon-name><tp:taxon-name-part taxon-name-part-type="genus" reg="Psylliodes">P.</tp:taxon-name-part><tp:taxon-name-part taxon-name-part-type="species" reg="attenuata">attenuata</tp:taxon-name-part></tp:taxon-name></italic> are established in Canada. Like many flea beetles, <italic><tp:taxon-name><tp:taxon-name-part taxon-name-part-type="genus" reg="Psylliodes">P.</tp:taxon-name-part><tp:taxon-name-part taxon-name-part-type="species" reg="attenuata">attenuata</tp:taxon-name-part></tp:taxon-name></italic> are univoltine, with egg laying and below-ground development of immatures during summer. New adults emerge in August and September in UK and then overwinter in vegetation, litter and soil (<xref ref-type="bibr" rid="B10465288">Cox 2007</xref>). Adults are fully winged and have been collected in UK from March to September, with most in May, August and September (<xref ref-type="bibr" rid="B10465288">Cox 2007</xref>).</p><sec sec-type="Feeding damage to hop plants"><title>Feeding damage to hop plants</title><p>We observed substantial damage to some of the assessed hop yards (Fig. <xref ref-type="fig" rid="F10466057">4</xref>). Growers reported that new hop shoots were severely defoliated by overwintering adult beetles in May, stunting growth for up to 1 week on some varieties. Given the rapid growth of the plants and the departure of the overwintering adults during June, damage became less noticeable during July. Additional damage became evident in mid-August following the emergence of a new cohort of adult beetles. Damage levels increased up to harvest time. Beetles attacked mainly lateral shoots, flowers and fruiting bodies (cones) during August and September. In some hop yards, approximately one in three cones contained a feeding flea beetle. Cones with extensive feeding damage desiccated and turned brown (Fig. <xref ref-type="fig" rid="F10466057">4</xref><xref ref-type="fig" rid="F10466081">f</xref>). This appeared similar to symptoms of caused by downy mildew (<italic><tp:taxon-name><tp:taxon-name-part taxon-name-part-type="genus" reg="Podosphaera">Podosphaera</tp:taxon-name-part><tp:taxon-name-part taxon-name-part-type="species" reg="macularis">macularis</tp:taxon-name-part></tp:taxon-name></italic>), except that beetle-feeding also causes holes in plant tissue. Growers estimated yield losses of at least at 10-15% in heavily infested hop yards.</p></sec></tp:treatment-sec><tp:treatment-sec sec-type="Notes"><title>Notes</title><p>The external morphology and male genitalia of the Canadian specimens closely matched taxon concepts of <italic><tp:taxon-name><tp:taxon-name-part taxon-name-part-type="genus" reg="Psylliodes">P.</tp:taxon-name-part><tp:taxon-name-part taxon-name-part-type="species" reg="attenuata">attenuata</tp:taxon-name-part></tp:taxon-name></italic>. Specimens were confirmed as <italic><tp:taxon-name><tp:taxon-name-part taxon-name-part-type="genus" reg="Psylliodes">P.</tp:taxon-name-part><tp:taxon-name-part taxon-name-part-type="species" reg="attenuata">attenuata</tp:taxon-name-part></tp:taxon-name></italic> using <xref ref-type="bibr" rid="B10460094">Mohr (1966)</xref> and <xref ref-type="bibr" rid="B10440760">Rheinheimer and Hassler (2018)</xref> and in comparison with specimens from the Canadian National Collection of Insects Arachnids and Nematodes (CNCI) identified by L.H. Woollat (UK) and M. Döberl (Germany) and the United States National Museum (USNM) identified by F. Heikertinger. As the only bronze-coloured <italic><tp:taxon-name><tp:taxon-name-part taxon-name-part-type="genus" reg="Psylliodes">Psylliodes</tp:taxon-name-part></tp:taxon-name></italic> with a complete ‘x’ shaped impression on the frons (Fig. <xref ref-type="fig" rid="F10457285">1</xref><xref ref-type="fig" rid="F10457292">c</xref>,Fig. <xref ref-type="fig" rid="F10457285">1</xref><xref ref-type="fig" rid="F10457290">a</xref>, <xref ref-type="fig" rid="F10457291">b</xref>) and no frontal pit, <italic><tp:taxon-name><tp:taxon-name-part taxon-name-part-type="genus" reg="Psylliodes">P.</tp:taxon-name-part><tp:taxon-name-part taxon-name-part-type="species" reg="attenuata">attenuata</tp:taxon-name-part></tp:taxon-name></italic> is unlikely to be confused with any other North American species.</p><sec sec-type="DNA Barcoding Results"><title>DNA Barcoding Results</title><p>Analysis of the two DNA-barcoded Canadian specimens of <italic><tp:taxon-name><tp:taxon-name-part taxon-name-part-type="genus" reg="Psylliodes">Psylliodes</tp:taxon-name-part></tp:taxon-name></italic> through the BOLD Identification Engine resulted in a 100% match with <italic><tp:taxon-name><tp:taxon-name-part taxon-name-part-type="genus" reg="Psylliodes">P.</tp:taxon-name-part><tp:taxon-name-part taxon-name-part-type="species" reg="attenuata">attenuata</tp:taxon-name-part></tp:taxon-name></italic> for one specimen. This specimen shared a BOLD Barcode Index Number (BIN, <xref ref-type="bibr" rid="B10447845">Ratnasingham and Hebert (2013)</xref>) with a specimen from Germany (BIN ACJ8391) and the other formed its own neighbouring BIN (AFE7531). Comparison of sequences of our specimens to the available <italic><tp:taxon-name><tp:taxon-name-part taxon-name-part-type="genus" reg="Psylliodes">Psylliodes</tp:taxon-name-part></tp:taxon-name></italic> specimens from barcoding initiatives (<xref ref-type="bibr" rid="B10473522">Hendrich et al. 2014</xref>, <xref ref-type="bibr" rid="B10473493">Pentinsaari et al. 2014</xref>) indicated sequence divergences of 0–3.5% amongst 60 public and non-public records in BIN ACJ8391. The morphological identification of these specimens as <italic><tp:taxon-name><tp:taxon-name-part taxon-name-part-type="genus" reg="Psylliodes">P.</tp:taxon-name-part><tp:taxon-name-part taxon-name-part-type="species" reg="attenuata">attenuata</tp:taxon-name-part></tp:taxon-name></italic>, their presence on hops plants and the finding that one of two DNA barcoded specimens exactly matched the sequence of a specimen from Germany all support the conclusion that the Canadian specimens are <italic><tp:taxon-name><tp:taxon-name-part taxon-name-part-type="genus" reg="Psylliodes">P.</tp:taxon-name-part><tp:taxon-name-part taxon-name-part-type="species" reg="attenuata">attenuata</tp:taxon-name-part></tp:taxon-name></italic>.</p></sec></tp:treatment-sec><tp:treatment-sec><!--Section generated to contain objects referenced in tp:taxon-treatment.--><fig-group id="F10457285" position="float" orientation="portrait"><caption><p>Morphology of male <italic><tp:taxon-name><tp:taxon-name-part taxon-name-part-type="genus" reg="Psylliodes">Psylliodes</tp:taxon-name-part><tp:taxon-name-part taxon-name-part-type="species" reg="attenuata">attenuata</tp:taxon-name-part></tp:taxon-name></italic> from Québec, Canada:</p></caption><fig id="F10457290" position="float" orientation="portrait"><object-id xmlns:xlink="http://www.w3.org/1999/xlink" content-type="arpha" xlink:type="simple">6ACA36AF-D197-59FB-A276-E58998186853</object-id><object-id xmlns:xlink="http://www.w3.org/1999/xlink" content-type="doi" xlink:type="simple">10.3897/BDJ.12.e120340.figure1a</object-id><label>Figure 1a.</label><caption><p>Dorsal habitus;</p></caption><graphic xmlns:xlink="http://www.w3.org/1999/xlink" xlink:href="bdj-12-e120340-g001_a.jpg" xlink:type="simple" position="float" orientation="portrait" id="oo_902016.jpg"><uri content-type="original_file" xlink:type="simple">https://binary.pensoft.net/fig/902016</uri></graphic></fig><fig id="F10457291" position="float" orientation="portrait"><object-id xmlns:xlink="http://www.w3.org/1999/xlink" content-type="arpha" xlink:type="simple">78EABD6C-A07A-52F8-BED1-FA86B95BFAD0</object-id><object-id xmlns:xlink="http://www.w3.org/1999/xlink" content-type="doi" xlink:type="simple">10.3897/BDJ.12.e120340.figure1b</object-id><label>Figure 1b.</label><caption><p>Lateral habitus;</p></caption><graphic xmlns:xlink="http://www.w3.org/1999/xlink" xlink:href="bdj-12-e120340-g001_b.jpg" xlink:type="simple" position="float" orientation="portrait" id="oo_902018.jpg"><uri content-type="original_file" xlink:type="simple">https://binary.pensoft.net/fig/902018</uri></graphic></fig><fig id="F10457292" position="float" orientation="portrait"><object-id xmlns:xlink="http://www.w3.org/1999/xlink" content-type="arpha" xlink:type="simple">46F15DF1-A721-57D2-8A31-DE41396B05A1</object-id><object-id xmlns:xlink="http://www.w3.org/1999/xlink" content-type="doi" xlink:type="simple">10.3897/BDJ.12.e120340.figure1c</object-id><label>Figure 1c.</label><caption><p>Head, frontal view;</p></caption><graphic xmlns:xlink="http://www.w3.org/1999/xlink" xlink:href="bdj-12-e120340-g001_c.jpg" xlink:type="simple" position="float" orientation="portrait" id="oo_901529.jpg"><uri content-type="original_file" xlink:type="simple">https://binary.pensoft.net/fig/901529</uri></graphic></fig><fig id="F10457293" position="float" orientation="portrait"><object-id xmlns:xlink="http://www.w3.org/1999/xlink" content-type="arpha" xlink:type="simple">7C85A8CF-B00F-57AB-A8DB-DF0317CCB2A6</object-id><object-id xmlns:xlink="http://www.w3.org/1999/xlink" content-type="doi" xlink:type="simple">10.3897/BDJ.12.e120340.figure1d</object-id><label>Figure 1d.</label><caption><p>Abdominal ventrite V with arrow showing narrow posterior lobe;</p></caption><graphic xmlns:xlink="http://www.w3.org/1999/xlink" xlink:href="bdj-12-e120340-g001_d.jpg" xlink:type="simple" position="float" orientation="portrait" id="oo_902062.jpg"><uri content-type="original_file" xlink:type="simple">https://binary.pensoft.net/fig/902062</uri></graphic></fig><fig id="F10457294" position="float" orientation="portrait"><object-id xmlns:xlink="http://www.w3.org/1999/xlink" content-type="arpha" xlink:type="simple">4BE9D653-22CD-5E9E-88D2-000F9BC7A164</object-id><object-id xmlns:xlink="http://www.w3.org/1999/xlink" content-type="doi" xlink:type="simple">10.3897/BDJ.12.e120340.figure1e</object-id><label>Figure 1e.</label><caption><p>Tarsus of foreleg;</p></caption><graphic xmlns:xlink="http://www.w3.org/1999/xlink" xlink:href="bdj-12-e120340-g001_e.jpg" xlink:type="simple" position="float" orientation="portrait" id="oo_901532.jpg"><uri content-type="original_file" xlink:type="simple">https://binary.pensoft.net/fig/901532</uri></graphic></fig><fig id="F10457295" position="float" orientation="portrait"><object-id xmlns:xlink="http://www.w3.org/1999/xlink" content-type="arpha" xlink:type="simple">FCDB0E5D-2370-5BFB-8C5A-B7EE410F7657</object-id><object-id xmlns:xlink="http://www.w3.org/1999/xlink" content-type="doi" xlink:type="simple">10.3897/BDJ.12.e120340.figure1f</object-id><label>Figure 1f.</label><caption><p>Hind tibia (a, b, c, f, M. Gamman AAFC; d, e, HBD).</p></caption><graphic xmlns:xlink="http://www.w3.org/1999/xlink" xlink:href="bdj-12-e120340-g001_f.jpg" xlink:type="simple" position="float" orientation="portrait" id="oo_901533.jpg"><uri content-type="original_file" xlink:type="simple">https://binary.pensoft.net/fig/901533</uri></graphic></fig></fig-group><fig-group id="F10457321" position="float" orientation="portrait"><caption><p>Genitalia of <italic><tp:taxon-name><tp:taxon-name-part taxon-name-part-type="genus" reg="Psylliodes">Psylliodes</tp:taxon-name-part><tp:taxon-name-part taxon-name-part-type="species" reg="attenuata">attenuata</tp:taxon-name-part></tp:taxon-name></italic> from Québec Canada:</p></caption><fig id="F10457326" position="float" orientation="portrait"><object-id xmlns:xlink="http://www.w3.org/1999/xlink" content-type="arpha" xlink:type="simple">628B757E-6A37-54E5-89CF-1B3342C5F7D6</object-id><object-id xmlns:xlink="http://www.w3.org/1999/xlink" content-type="doi" xlink:type="simple">10.3897/BDJ.12.e120340.figure2a</object-id><label>Figure 2a.</label><caption><p>Female spermatheca;</p></caption><graphic xmlns:xlink="http://www.w3.org/1999/xlink" xlink:href="bdj-12-e120340-g002_a.jpg" xlink:type="simple" position="float" orientation="portrait" id="oo_901534.jpg"><uri content-type="original_file" xlink:type="simple">https://binary.pensoft.net/fig/901534</uri></graphic></fig><fig id="F10457327" position="float" orientation="portrait"><object-id xmlns:xlink="http://www.w3.org/1999/xlink" content-type="arpha" xlink:type="simple">2390F6D6-CC0C-51CF-9A04-23EED62A7538</object-id><object-id xmlns:xlink="http://www.w3.org/1999/xlink" content-type="doi" xlink:type="simple">10.3897/BDJ.12.e120340.figure2b</object-id><label>Figure 2b.</label><caption><p>Male aedeagus, dorsal view;</p></caption><graphic xmlns:xlink="http://www.w3.org/1999/xlink" xlink:href="bdj-12-e120340-g002_b.jpg" xlink:type="simple" position="float" orientation="portrait" id="oo_901536.jpg"><uri content-type="original_file" xlink:type="simple">https://binary.pensoft.net/fig/901536</uri></graphic></fig><fig id="F10457328" position="float" orientation="portrait"><object-id xmlns:xlink="http://www.w3.org/1999/xlink" content-type="arpha" xlink:type="simple">9F3C9FB3-C267-55E8-B4CB-B0EC5639F238</object-id><object-id xmlns:xlink="http://www.w3.org/1999/xlink" content-type="doi" xlink:type="simple">10.3897/BDJ.12.e120340.figure2c</object-id><label>Figure 2c.</label><caption><p>Aedeagus, lateral view (photos: M. Gamman, AAFC).</p></caption><graphic xmlns:xlink="http://www.w3.org/1999/xlink" xlink:href="bdj-12-e120340-g002_c.jpg" xlink:type="simple" position="float" orientation="portrait" id="oo_901537.jpg"><uri content-type="original_file" xlink:type="simple">https://binary.pensoft.net/fig/901537</uri></graphic></fig></fig-group><fig id="F10457290" position="float" orientation="portrait"><object-id xmlns:xlink="http://www.w3.org/1999/xlink" content-type="arpha" xlink:type="simple">6ACA36AF-D197-59FB-A276-E58998186853</object-id><object-id xmlns:xlink="http://www.w3.org/1999/xlink" content-type="doi" xlink:type="simple">10.3897/BDJ.12.e120340.figure1a</object-id><label>Figure 1a.</label><caption><p>Dorsal habitus;</p></caption><graphic xmlns:xlink="http://www.w3.org/1999/xlink" xlink:href="bdj-12-e120340-g001_a.jpg" xlink:type="simple" position="float" orientation="portrait" id="oo_902016.jpg"><uri content-type="original_file" xlink:type="simple">https://binary.pensoft.net/fig/902016</uri></graphic></fig><fig id="F10457291" position="float" orientation="portrait"><object-id xmlns:xlink="http://www.w3.org/1999/xlink" content-type="arpha" xlink:type="simple">78EABD6C-A07A-52F8-BED1-FA86B95BFAD0</object-id><object-id xmlns:xlink="http://www.w3.org/1999/xlink" content-type="doi" xlink:type="simple">10.3897/BDJ.12.e120340.figure1b</object-id><label>Figure 1b.</label><caption><p>Lateral habitus;</p></caption><graphic xmlns:xlink="http://www.w3.org/1999/xlink" xlink:href="bdj-12-e120340-g001_b.jpg" xlink:type="simple" position="float" orientation="portrait" id="oo_902018.jpg"><uri content-type="original_file" xlink:type="simple">https://binary.pensoft.net/fig/902018</uri></graphic></fig><fig id="F10457292" position="float" orientation="portrait"><object-id xmlns:xlink="http://www.w3.org/1999/xlink" content-type="arpha" xlink:type="simple">46F15DF1-A721-57D2-8A31-DE41396B05A1</object-id><object-id xmlns:xlink="http://www.w3.org/1999/xlink" content-type="doi" xlink:type="simple">10.3897/BDJ.12.e120340.figure1c</object-id><label>Figure 1c.</label><caption><p>Head, frontal view;</p></caption><graphic xmlns:xlink="http://www.w3.org/1999/xlink" xlink:href="bdj-12-e120340-g001_c.jpg" xlink:type="simple" position="float" orientation="portrait" id="oo_901529.jpg"><uri content-type="original_file" xlink:type="simple">https://binary.pensoft.net/fig/901529</uri></graphic></fig><fig id="F10457294" position="float" orientation="portrait"><object-id xmlns:xlink="http://www.w3.org/1999/xlink" content-type="arpha" xlink:type="simple">4BE9D653-22CD-5E9E-88D2-000F9BC7A164</object-id><object-id xmlns:xlink="http://www.w3.org/1999/xlink" content-type="doi" xlink:type="simple">10.3897/BDJ.12.e120340.figure1e</object-id><label>Figure 1e.</label><caption><p>Tarsus of foreleg;</p></caption><graphic xmlns:xlink="http://www.w3.org/1999/xlink" xlink:href="bdj-12-e120340-g001_e.jpg" xlink:type="simple" position="float" orientation="portrait" id="oo_901532.jpg"><uri content-type="original_file" xlink:type="simple">https://binary.pensoft.net/fig/901532</uri></graphic></fig><fig id="F10457293" position="float" orientation="portrait"><object-id xmlns:xlink="http://www.w3.org/1999/xlink" content-type="arpha" xlink:type="simple">7C85A8CF-B00F-57AB-A8DB-DF0317CCB2A6</object-id><object-id xmlns:xlink="http://www.w3.org/1999/xlink" content-type="doi" xlink:type="simple">10.3897/BDJ.12.e120340.figure1d</object-id><label>Figure 1d.</label><caption><p>Abdominal ventrite V with arrow showing narrow posterior lobe;</p></caption><graphic xmlns:xlink="http://www.w3.org/1999/xlink" xlink:href="bdj-12-e120340-g001_d.jpg" xlink:type="simple" position="float" orientation="portrait" id="oo_902062.jpg"><uri content-type="original_file" xlink:type="simple">https://binary.pensoft.net/fig/902062</uri></graphic></fig><fig id="F10457327" position="float" orientation="portrait"><object-id xmlns:xlink="http://www.w3.org/1999/xlink" content-type="arpha" xlink:type="simple">2390F6D6-CC0C-51CF-9A04-23EED62A7538</object-id><object-id xmlns:xlink="http://www.w3.org/1999/xlink" content-type="doi" xlink:type="simple">10.3897/BDJ.12.e120340.figure2b</object-id><label>Figure 2b.</label><caption><p>Male aedeagus, dorsal view;</p></caption><graphic xmlns:xlink="http://www.w3.org/1999/xlink" xlink:href="bdj-12-e120340-g002_b.jpg" xlink:type="simple" position="float" orientation="portrait" id="oo_901536.jpg"><uri content-type="original_file" xlink:type="simple">https://binary.pensoft.net/fig/901536</uri></graphic></fig><fig id="F10457143" position="float" orientation="portrait"><object-id xmlns:xlink="http://www.w3.org/1999/xlink" content-type="arpha" xlink:type="simple">458694EC-257B-58B5-8F02-DA4F3283CDE8</object-id><object-id xmlns:xlink="http://www.w3.org/1999/xlink" content-type="doi" xlink:type="simple">10.3897/BDJ.12.e120340.figure3</object-id><label>Figure 3.</label><caption><p>Map of records of <italic><tp:taxon-name><tp:taxon-name-part taxon-name-part-type="genus" reg="Psylliodes">Psylliodes</tp:taxon-name-part><tp:taxon-name-part taxon-name-part-type="species" reg="attenuata">attenuata</tp:taxon-name-part></tp:taxon-name></italic> from eastern Canada.</p></caption><graphic xmlns:xlink="http://www.w3.org/1999/xlink" xlink:href="bdj-12-e120340-g003.png" position="float" id="oo_902181.png" orientation="portrait" xlink:type="simple"><uri content-type="original_file" xlink:type="simple">https://binary.pensoft.net/fig/902181</uri></graphic></fig><fig-group id="F10466057" position="float" orientation="portrait"><caption><p>Damage to hop caused by <italic><tp:taxon-name><tp:taxon-name-part taxon-name-part-type="genus" reg="Psylliodes">Psylliodes</tp:taxon-name-part><tp:taxon-name-part taxon-name-part-type="species" reg="attenuata">attenuata</tp:taxon-name-part></tp:taxon-name></italic>:</p></caption><fig id="F10466076" position="float" orientation="portrait"><object-id xmlns:xlink="http://www.w3.org/1999/xlink" content-type="arpha" xlink:type="simple">D4DB4195-5FDA-51C1-89FB-26FA80E496C3</object-id><object-id xmlns:xlink="http://www.w3.org/1999/xlink" content-type="doi" xlink:type="simple">10.3897/BDJ.12.e120340.figure4a</object-id><label>Figure 4a.</label><caption><p>Adult in dorsal view;</p></caption><graphic xmlns:xlink="http://www.w3.org/1999/xlink" xlink:href="bdj-12-e120340-g004_a.jpg" xlink:type="simple" position="float" orientation="portrait" id="oo_905411.jpg"><uri content-type="original_file" xlink:type="simple">https://binary.pensoft.net/fig/905411</uri></graphic></fig><fig id="F10466077" position="float" orientation="portrait"><object-id xmlns:xlink="http://www.w3.org/1999/xlink" content-type="arpha" xlink:type="simple">CCB1CBAB-91D5-5A07-9154-72177321E5B0</object-id><object-id xmlns:xlink="http://www.w3.org/1999/xlink" content-type="doi" xlink:type="simple">10.3897/BDJ.12.e120340.figure4b</object-id><label>Figure 4b.</label><caption><p>Adult in lateral view;</p></caption><graphic xmlns:xlink="http://www.w3.org/1999/xlink" xlink:href="bdj-12-e120340-g004_b.jpg" xlink:type="simple" position="float" orientation="portrait" id="oo_905412.jpg"><uri content-type="original_file" xlink:type="simple">https://binary.pensoft.net/fig/905412</uri></graphic></fig><fig id="F10466078" position="float" orientation="portrait"><object-id xmlns:xlink="http://www.w3.org/1999/xlink" content-type="arpha" xlink:type="simple">901F6E07-2701-5851-A1B6-8C0656A808E9</object-id><object-id xmlns:xlink="http://www.w3.org/1999/xlink" content-type="doi" xlink:type="simple">10.3897/BDJ.12.e120340.figure4c</object-id><label>Figure 4c.</label><caption><p>Adult inside hop cone;</p></caption><graphic xmlns:xlink="http://www.w3.org/1999/xlink" xlink:href="bdj-12-e120340-g004_c.jpg" xlink:type="simple" position="float" orientation="portrait" id="oo_905413.jpg"><uri content-type="original_file" xlink:type="simple">https://binary.pensoft.net/fig/905413</uri></graphic></fig><fig id="F10466079" position="float" orientation="portrait"><object-id xmlns:xlink="http://www.w3.org/1999/xlink" content-type="arpha" xlink:type="simple">2CB3E657-02C8-5C9A-B743-4521E7582F25</object-id><object-id xmlns:xlink="http://www.w3.org/1999/xlink" content-type="doi" xlink:type="simple">10.3897/BDJ.12.e120340.figure4d</object-id><label>Figure 4d.</label><caption><p>Damage to hop foliage;</p></caption><graphic xmlns:xlink="http://www.w3.org/1999/xlink" xlink:href="bdj-12-e120340-g004_d.jpg" xlink:type="simple" position="float" orientation="portrait" id="oo_905414.jpg"><uri content-type="original_file" xlink:type="simple">https://binary.pensoft.net/fig/905414</uri></graphic></fig><fig id="F10466080" position="float" orientation="portrait"><object-id xmlns:xlink="http://www.w3.org/1999/xlink" content-type="arpha" xlink:type="simple">916404C9-53C7-573A-9641-3BAAD5CC861B</object-id><object-id xmlns:xlink="http://www.w3.org/1999/xlink" content-type="doi" xlink:type="simple">10.3897/BDJ.12.e120340.figure4e</object-id><label>Figure 4e.</label><caption><p>Damage to hop cone;</p></caption><graphic xmlns:xlink="http://www.w3.org/1999/xlink" xlink:href="bdj-12-e120340-g004_e.jpg" xlink:type="simple" position="float" orientation="portrait" id="oo_905415.jpg"><uri content-type="original_file" xlink:type="simple">https://binary.pensoft.net/fig/905415</uri></graphic></fig><fig id="F10466081" position="float" orientation="portrait"><object-id xmlns:xlink="http://www.w3.org/1999/xlink" content-type="arpha" xlink:type="simple">0C21C745-7BF3-5DD5-9275-145BF3162A0A</object-id><object-id xmlns:xlink="http://www.w3.org/1999/xlink" content-type="doi" xlink:type="simple">10.3897/BDJ.12.e120340.figure4f</object-id><label>Figure 4f.</label><caption><p>Damage to lateral shoot and cones (photos: JM-D).</p></caption><graphic xmlns:xlink="http://www.w3.org/1999/xlink" xlink:href="bdj-12-e120340-g004_f.jpg" xlink:type="simple" position="float" orientation="portrait" id="oo_904384.jpg"><uri content-type="original_file" xlink:type="simple">https://binary.pensoft.net/fig/904384</uri></graphic></fig></fig-group><fig id="F10466081" position="float" orientation="portrait"><object-id xmlns:xlink="http://www.w3.org/1999/xlink" content-type="arpha" xlink:type="simple">0C21C745-7BF3-5DD5-9275-145BF3162A0A</object-id><object-id xmlns:xlink="http://www.w3.org/1999/xlink" content-type="doi" xlink:type="simple">10.3897/BDJ.12.e120340.figure4f</object-id><label>Figure 4f.</label><caption><p>Damage to lateral shoot and cones (photos: JM-D).</p></caption><graphic xmlns:xlink="http://www.w3.org/1999/xlink" xlink:href="bdj-12-e120340-g004_f.jpg" xlink:type="simple" position="float" orientation="portrait" id="oo_904384.jpg"><uri content-type="original_file" xlink:type="simple">https://binary.pensoft.net/fig/904384</uri></graphic></fig></tp:treatment-sec><ref-list><ref id="B11149948"><element-citation xmlns:xlink="http://www.w3.org/1999/xlink" publication-type="software" xlink:type="simple"><person-group person-group-type="author"><name name-style="western"><surname>Douglas</surname><given-names>H. B.</given-names></name></person-group><year>2024</year><article-title>Psylliodes_attenuata_canada_2024. Biodiversity Data Journal. Occurrence dataset</article-title><publisher-name>GBIF</publisher-name><date-in-citation content-type="released">2024-02-05T00:00:00+02:00</date-in-citation><pub-id pub-id-type="doi">10.15468/p3h5k2</pub-id><comment content-type="Version">1.5</comment></element-citation></ref><ref id="B10465288"><element-citation xmlns:xlink="http://www.w3.org/1999/xlink" publication-type="book" xlink:type="simple"><person-group person-group-type="author"><name name-style="western"><surname>Cox</surname><given-names>M. L.</given-names></name></person-group><year>2007</year><source>Atlas of the seed and leaf beetles of Britain and Ireland</source><publisher-name>Pisces</publisher-name><publisher-loc>Newbury</publisher-loc><size units="page">336</size></element-citation></ref><ref id="B10460094"><element-citation xmlns:xlink="http://www.w3.org/1999/xlink" publication-type="chapter" xlink:type="simple"><person-group person-group-type="author"><name name-style="western"><surname>Mohr</surname><given-names>K. H.</given-names></name></person-group><year>1966</year><chapter-title>Familie: Chrysomelidae</chapter-title><person-group person-group-type="editor"><name name-style="western"><surname>Freude</surname><given-names>H.</given-names></name><name name-style="western"><surname>Harde</surname><given-names>K. W.</given-names></name><name name-style="western"><surname>Lohse</surname><given-names>G. A.</given-names></name></person-group><source>Die Kafer Mitteleuropas: <tp:taxon-name><tp:taxon-name-part taxon-name-part-type="family">Cerambycidae</tp:taxon-name-part></tp:taxon-name> <tp:taxon-name><tp:taxon-name-part taxon-name-part-type="family">Chrysomelidae</tp:taxon-name-part></tp:taxon-name></source><volume>9</volume><publisher-name>Goecke &amp; Evers</publisher-name><publisher-loc>Verlag</publisher-loc><size units="page">204</size></element-citation></ref><ref id="B10440760"><element-citation xmlns:xlink="http://www.w3.org/1999/xlink" publication-type="book" xlink:type="simple"><person-group person-group-type="author"><name name-style="western"><surname>Rheinheimer</surname><given-names>J.</given-names></name><name name-style="western"><surname>Hassler</surname><given-names>M.</given-names></name></person-group><year>2018</year><source>Die Blattkäfer Baden-Württembergs</source><publisher-name>Kleinsteuber</publisher-name><publisher-loc>Karlshruhe</publisher-loc></element-citation></ref><ref id="B10447845"><element-citation xmlns:xlink="http://www.w3.org/1999/xlink" publication-type="article" xlink:type="simple"><person-group person-group-type="author"><name name-style="western"><surname>Ratnasingham</surname><given-names>S.</given-names></name><name name-style="western"><surname>Hebert</surname><given-names>P. D.N.</given-names></name></person-group><year>2013</year><article-title>A DNA-based registry for all animal species: the barcode index number (BIN) system</article-title><source>PLoS ONE</source><volume>8</volume><fpage>66213</fpage><comment content-type="language">English</comment><pub-id pub-id-type="doi">10.1371/journal.pone.0066213</pub-id></element-citation></ref><ref id="B10473522"><element-citation xmlns:xlink="http://www.w3.org/1999/xlink" publication-type="article" xlink:type="simple"><person-group person-group-type="author"><name name-style="western"><surname>Hendrich</surname><given-names>Lars</given-names></name><name name-style="western"><surname>Morinière</surname><given-names>Jérôme</given-names></name><name name-style="western"><surname>Haszprunar</surname><given-names>Gerhard</given-names></name><name name-style="western"><surname>Hebert</surname><given-names>Paul D. N.</given-names></name><name name-style="western"><surname>Hausmann</surname><given-names>Axel</given-names></name><name name-style="western"><surname>Köhler</surname><given-names>Frank</given-names></name><name name-style="western"><surname>Balke</surname><given-names>Michael</given-names></name></person-group><year>2014</year><article-title>A comprehensive DNA barcode database for Central European beetles with a focus on Germany: adding more than 3500 identified species to BOLD</article-title><source>Molecular Ecology Resources</source><volume>15</volume><issue>4</issue><fpage>795</fpage><lpage>818</lpage><pub-id pub-id-type="doi">10.1111/1755-0998.12354</pub-id></element-citation></ref><ref id="B10473493"><element-citation xmlns:xlink="http://www.w3.org/1999/xlink" publication-type="article" xlink:type="simple"><person-group person-group-type="author"><name name-style="western"><surname>Pentinsaari</surname><given-names>Mikko</given-names></name><name name-style="western"><surname>Hebert</surname><given-names>Paul D. N.</given-names></name><name name-style="western"><surname>Mutanen</surname><given-names>Marko</given-names></name></person-group><year>2014</year><article-title>Barcoding beetles: A regional survey of 1872 species reveals high identification success and unusually deep interspecific divergences</article-title><source>PLOS One</source><volume>9</volume><issue>9</issue><pub-id pub-id-type="doi">10.1371/journal.pone.0108651</pub-id></element-citation></ref></ref-list></tp:taxon-treatment>
